# Supplementary material for: Screening for Tuberculosis in Migrants: A Survey by the Global Tuberculosis Network
Source: Antibiotics (Basel). 2021 Nov 5;10(11):1355. doi: 10.3390/antibiotics10111355 (PMC8615134; doi:10.3390/antibiotics10111355)
Supplement: Supplementary file 1 [file antibiotics-10-01355-s001.zip]

Archive with 1 entries (1 files):
- antibiotics-1425997-supplementary.pdf
